# Supplementary material for: A protocol for adding knowledge to Wikidata: aligning resources on human coronaviruses
Source: BMC Biol. 2021 Jan 22;19:12. doi: 10.1186/s12915-020-00940-y (PMC7820539; doi:10.1186/s12915-020-00940-y)
Supplement: Supplementary file 1 — Additional file 1. Queries.txt. [file 12915_2020_940_MOESM1_ESM.txt]

# Curation query for gene and protein identifiers of SARS-CoV-2 geneAndProteinCurationQuery.rq

SELECT DISTINCT ?route ?gene ?geneLabel ?ncbi ?protein ?proteinLabel ?refseq ?uniprot WHERE {
  VALUES ?virus {
    wd:Q82069695 # SARS-CoV-2
  }
  {
    # genes
    ?wdRoot wdt:P703 ?virus ; wdt:P31 wd:Q7187 .
    OPTIONAL { ?wdRoot wdt:P351 ?ncbi }
    OPTIONAL {
      ?wdRoot wdt:P688 | ^wdt:P702 ?protein .
      OPTIONAL { ?protein wdt:P637 ?refseq }
      OPTIONAL { ?protein wdt:P352 ?uniprot }
    }
    BIND ("via gene" AS ?route)
    BIND (?wdRoot AS ?gene)
  }
  UNION
  {
    # proteins
    ?wdRoot wdt:P703 ?virus ; wdt:P31 wd:Q8054 .
    OPTIONAL { 
      ?gene wdt:P688 | ^wdt:P702 ?wdRoot
      OPTIONAL { ?gene wdt:P351 ?ncbi }
    }
    OPTIONAL { ?wdRoot wdt:P637 ?refseq }
    OPTIONAL { ?wdRoot wdt:P352 ?uniprot }
    BIND ("via protein" AS ?route)
    BIND (?wdRoot AS ?protein)
  }
  SERVICE wikibase:label { bd:serviceParam wikibase:language "[AUTO_LANGUAGE],en". }
} ORDER BY ?ncbi ?wikidata

 
# Gene counts for selected viruses: geneCount.rq

SELECT ?virus ?virusLabel (COUNT(DISTINCT ?item) AS ?genes )  WHERE {
    VALUES ?virus {
    wd:Q82069695 # SARS-CoV-2
    wd:Q16983360 # HKU1
    wd:Q16991954 # OC43
    wd:Q8351095  # NL63 
    wd:Q16983356 # 229E
    wd:Q4902157  # MERS-CoV
    wd:Q278567   # SARS-CoV
  }
   ?item wdt:P31 wd:Q7187 ;
         wdt:P703 ?virus .
SERVICE wikibase:label { bd:serviceParam wikibase:language "[AUTO_LANGUAGE],en". }
}
GROUP BY ?virus ?virusLabel


# Protein counts for selected viruses: proteinCount.rq

SELECT ?virus ?virusLabel (COUNT(DISTINCT ?item) AS ?protein )  WHERE {
    VALUES ?virus {
    wd:Q82069695 # SARS-CoV-2
    wd:Q16983360 # HKU1
    wd:Q16991954 # OC43
    wd:Q8351095  # NL63 
    wd:Q16983356 # 229E
    wd:Q4902157  # MERS-CoV
    wd:Q278567   # SARS-CoV
  }
   ?item wdt:P31 wd:Q8054 ;
         wdt:P703 ?virus .
SERVICE wikibase:label { bd:serviceParam wikibase:language "[AUTO_LANGUAGE],en". }
}
GROUP BY ?virus ?virusLabel
